# Supplementary material for: 3-Methyl-4H-chromen-4-one
Source: Acta Crystallogr Sect E Struct Rep Online. 2010 Jun 5;66(Pt 7):o1564. doi: 10.1107/S1600536810020453 (PMC3007079; doi:10.1107/S1600536810020453)
Supplement: Supplementary file 2 [file e-66-o1564-Isup2.hkl]

# 
# h,k,l, Fc-squared, Fo-squared, sigma(Fo-squared) and status flag 
# 
data_I
_shelx_title ' z in P-1' 
_shelx_refln_list_code          4 
_shelx_F_calc_maximum       86.53 
_exptl_crystal_F_000       168.00 
_reflns_d_resolution_high  0.8411 
 
loop_ 
 _symmetry_equiv_pos_as_xyz 
 'x, y, z' 
 '-x, -y, -z' 
 
_cell_length_a     6.5284 
_cell_length_b     7.2210 
_cell_length_c     8.9834 
_cell_angle_alpha  75.137 
_cell_angle_beta   78.169 
_cell_angle_gamma  80.895 
 
_shelx_F_squared_multiplier     1.000 
 
loop_ 
 _refln_index_h 
 _refln_index_k 
 _refln_index_l 
 _refln_F_squared_calc 
 _refln_F_squared_meas 
 _refln_F_squared_sigma 
 _refln_observed_status 
   1   0   0     1441.47     1098.80     81.20 o 
   2   0   0      695.95      650.65      6.07 o 
   3   0   0       48.48       52.95      0.57 o 
   4   0   0        5.83        8.48      0.25 o 
   5   0   0       52.36       55.95      0.89 o 
   6   0   0        1.27        1.46      0.36 o 
   7   0   0        0.77        0.32      0.24 o 
  -7   1   0        1.45        2.38      0.40 o 
  -6   1   0        0.00        0.00      0.16 o 
  -5   1   0        0.10       -0.16      0.16 o 
  -4   1   0       23.31       26.18      0.37 o 
  -3   1   0        6.63        7.55      0.15 o 
  -2   1   0      147.56      146.62      1.32 o 
  -1   1   0       12.50        9.89      0.17 o 
   0   1   0        3.64        6.51      0.16 o 
   1   1   0       71.13       60.13      0.96 o 
   2   1   0      126.55      124.60      1.24 o 
   3   1   0      112.37      113.80      1.08 o 
   4   1   0       12.03       11.60      0.31 o 
   5   1   0       12.11       13.46      0.71 o 
   6   1   0        0.12        0.24      0.16 o 
   7   1   0        0.01        0.17      0.13 o 
  -7   2   0        4.51        7.07      0.56 o 
  -6   2   0        6.73        6.75      0.48 o 
  -5   2   0       10.34       11.20      0.56 o 
  -4   2   0       36.19       36.85      0.63 o 
  -3   2   0       39.15       43.37      0.51 o 
  -2   2   0       61.90       61.03      0.62 o 
  -1   2   0      187.19      171.65      1.77 o 
   0   2   0     7488.24     9365.22    102.65 o 
   1   2   0     6117.96     6082.72    198.92 o 
   2   2   0      116.14      114.73      1.07 o 
   3   2   0        4.08        4.27      0.12 o 
   4   2   0       74.44       82.22      1.27 o 
   5   2   0       14.39       14.26      0.39 o 
   6   2   0        8.51        8.36      0.40 o 
   7   2   0        3.18        3.10      0.40 o 
  -6   3   0        0.00       -0.16      0.16 o 
  -5   3   0        1.15        0.95      0.24 o 
  -4   3   0        0.01       -0.08      0.08 o 
  -3   3   0        4.68        4.71      0.20 o 
  -2   3   0       17.31       15.91      0.26 o 
  -1   3   0       11.96       10.23      0.20 o 
   0   3   0        2.57        1.41      0.09 o 
   1   3   0       10.93       11.79      0.18 o 
   2   3   0       17.79       17.62      0.31 o 
   3   3   0       73.61       73.71      0.76 o 
   4   3   0        2.05        2.62      0.17 o 
   5   3   0        7.49        8.26      0.48 o 
   6   3   0        1.00        0.87      0.24 o 
   7   3   0        0.52        0.08      0.24 o 
  -6   4   0        0.00       -0.24      0.24 o 
  -5   4   0        0.89        0.95      0.32 o 
  -4   4   0       33.50       35.04      0.67 o 
  -3   4   0        1.50        1.76      0.40 o 
  -2   4   0        6.38        6.24      0.25 o 
  -1   4   0       94.60       91.26      0.95 o 
   0   4   0      185.52      200.14      1.84 o 
   1   4   0     2117.62     2123.59     21.69 o 
   2   4   0      145.80      152.07      2.47 o 
   3   4   0       20.93       22.58      0.48 o 
   4   4   0       33.20       34.08      0.95 o 
   5   4   0        4.69        5.16      0.40 o 
   6   4   0       10.02        9.77      0.56 o 
   7   4   0        0.00        0.00      0.24 o 
  -5   5   0        0.01        0.00      0.24 o 
  -4   5   0        5.93        6.36      0.31 o 
  -3   5   0        1.24        1.39      0.17 o 
  -2   5   0        0.05        0.11      0.07 o 
  -1   5   0        1.15        0.96      0.11 o 
   0   5   0        0.05        0.08      0.12 o 
   1   5   0        1.11        1.67      0.24 o 
   2   5   0        0.44        0.32      0.11 o 
   3   5   0       15.90       16.01      0.42 o 
   4   5   0        5.58        5.48      0.40 o 
   5   5   0        0.11       -0.16      0.16 o 
   6   5   0        0.27        0.32      0.24 o 
  -4   6   0        3.19        2.80      0.25 o 
  -3   6   0       17.43       18.79      0.51 o 
  -2   6   0        0.52        0.24      0.16 o 
  -1   6   0        1.16        1.11      0.24 o 
   0   6   0        0.56        0.87      0.24 o 
   1   6   0      247.94      235.18      3.82 o 
   2   6   0      202.63      202.65      3.82 o 
   3   6   0        0.02        0.08      0.11 o 
   4   6   0        2.12        1.75      0.32 o 
   5   6   0       13.52       13.34      0.71 o 
  -3   7   0        7.77        8.66      0.56 o 
  -2   7   0        0.79        0.64      0.24 o 
  -1   7   0        0.32        0.48      0.24 o 
   0   7   0        0.00        0.00      0.16 o 
   1   7   0        0.62        0.56      0.24 o 
   2   7   0        0.01        0.24      0.13 o 
   3   7   0        3.22        2.90      0.22 o 
   4   7   0        2.26        2.54      0.40 o 
  -1   8   0        0.28        0.24      0.24 o 
   0   8   0        0.34        0.32      0.24 o 
   1   8   0       13.02       10.56      0.64 o 
   2   8   0       64.36       59.12      1.51 o 
  -1  -8   1        0.25        0.00      0.24 o 
   0  -8   1        2.86        2.86      0.40 o 
  -4  -7   1        0.51        0.32      0.24 o 
  -3  -7   1        0.09        0.08      0.11 o 
  -2  -7   1        1.12        1.59      0.32 o 
  -1  -7   1        0.21        0.08      0.16 o 
   0  -7   1        2.68        2.54      0.32 o 
   1  -7   1        0.01       -0.08      0.16 o 
   2  -7   1        0.00        0.24      0.24 o 
   3  -7   1       14.79       15.97      0.71 o 
  -5  -6   1       14.88       13.82      0.71 o 
  -4  -6   1       25.97       24.23      0.87 o 
  -3  -6   1        0.00        0.04      0.11 o 
  -2  -6   1        0.88        0.41      0.13 o 
  -1  -6   1       15.12       14.38      0.64 o 
   0  -6   1        7.56        7.63      0.48 o 
   1  -6   1        0.82        0.56      0.16 o 
   2  -6   1        3.16        3.49      0.40 o 
   3  -6   1       39.22       41.67      0.84 o 
   4  -6   1       50.90       52.69      0.98 o 
  -6  -5   1        0.27        0.08      0.24 o 
  -5  -5   1        0.05        0.00      0.16 o 
  -4  -5   1        0.25        0.24      0.16 o 
  -3  -5   1        1.14        0.87      0.11 o 
  -2  -5   1        0.35        0.16      0.11 o 
  -1  -5   1        0.57        0.48      0.11 o 
   0  -5   1        1.95        1.51      0.24 o 
   1  -5   1        0.14        0.28      0.11 o 
   2  -5   1        7.18        6.80      0.28 o 
   3  -5   1        6.51        6.91      0.52 o 
   4  -5   1       70.72       75.35      1.18 o 
   5  -5   1        9.53       10.48      0.64 o 
  -6  -4   1        1.44        1.19      0.32 o 
  -5  -4   1        6.52        6.20      0.48 o 
  -4  -4   1      114.39      111.48      2.23 o 
  -3  -4   1       30.90       32.10      0.55 o 
  -2  -4   1        4.88        5.00      0.22 o 
  -1  -4   1       80.30       82.93      0.86 o 
   0  -4   1        7.59        9.32      0.23 o 
   1  -4   1       57.95       55.72      0.79 o 
   2  -4   1       16.93       15.62      0.39 o 
   3  -4   1        3.01        2.78      0.17 o 
   4  -4   1      160.68      166.48      2.07 o 
   5  -4   1       24.22       22.80      0.87 o 
   6  -4   1        0.24        0.08      0.24 o 
  -7  -3   1        0.98        1.03      0.32 o 
  -6  -3   1        1.98        1.35      0.32 o 
  -5  -3   1        0.06        0.00      0.16 o 
  -4  -3   1        0.45        0.44      0.11 o 
  -3  -3   1        0.09        0.22      0.06 o 
  -2  -3   1        3.16        2.77      0.10 o 
  -1  -3   1        0.46        0.58      0.05 o 
   0  -3   1        1.02        1.22      0.09 o 
   1  -3   1        0.24        0.16      0.05 o 
   2  -3   1       21.92       21.62      0.42 o 
   3  -3   1        8.24        7.40      0.25 o 
   4  -3   1       87.26       85.89      1.20 o 
   5  -3   1       91.47       91.01      2.07 o 
   6  -3   1        0.28        0.32      0.24 o 
  -7  -2   1        0.30        0.16      0.24 o 
  -6  -2   1        1.61        0.99      0.17 o 
  -5  -2   1        5.47        5.67      0.40 o 
  -4  -2   1      139.01      149.73      2.11 o 
  -3  -2   1      412.84      432.15      3.72 o 
  -1  -2   1       19.27       20.64      0.28 o 
   0  -2   1      789.91      757.67      6.38 o 
   1  -2   1       97.70       91.96      1.10 o 
   2  -2   1       26.73       25.95      0.42 o 
   3  -2   1       56.30       52.82      0.58 o 
   4  -2   1      110.52      107.36      1.39 o 
   5  -2   1      164.36      164.03      3.10 o 
   6  -2   1        0.60        0.32      0.24 o 
   7  -2   1        2.44        2.94      0.40 o 
  -7  -1   1        0.21        0.16      0.13 o 
  -6  -1   1        3.01        2.42      0.22 o 
  -5  -1   1        1.62        1.56      0.17 o 
  -4  -1   1        1.94        2.14      0.28 o 
  -3  -1   1        4.03        4.61      0.17 o 
  -2  -1   1        3.34        3.67      0.06 o 
  -1  -1   1        0.27        0.68      0.12 o 
   0  -1   1       74.68       74.75      0.69 o 
   1  -1   1        1.28        1.43      0.08 o 
   2  -1   1       46.70       54.79      0.55 o 
   3  -1   1       60.66       60.64      0.63 o 
   4  -1   1        8.40        6.97      0.16 o 
   5  -1   1      168.02      164.37      3.02 o 
   6  -1   1       19.12       20.34      0.79 o 
   7  -1   1        4.54        5.80      0.48 o 
  -7   0   1        0.18        0.32      0.24 o 
  -6   0   1        0.31        0.33      0.13 o 
  -5   0   1       24.58       25.38      1.35 o 
  -4   0   1        3.12        5.36      0.22 o 
  -3   0   1      877.54      913.08      9.71 o 
  -2   0   1      426.37      422.62      4.56 o 
  -1   0   1      173.98      150.23      3.64 o 
   0   0   1     1779.97     1469.98     68.27 o 
   1   0   1     1023.03      838.39      9.09 o 
   2   0   1      427.99      407.24      4.22 o 
   3   0   1       16.96       13.31      0.22 o 
   4   0   1        0.94        1.40      0.09 o 
   5   0   1      204.95      202.87      2.44 o 
   6   0   1       39.40       39.81      1.19 o 
   7   0   1        0.00       -0.16      0.16 o 
  -7   1   1        0.18        0.24      0.24 o 
  -6   1   1        2.11        2.07      0.32 o 
  -5   1   1        1.23        0.89      0.13 o 
  -4   1   1       14.46       15.94      0.40 o 
  -3   1   1        1.22        0.87      0.08 o 
  -2   1   1       55.82       55.53      0.57 o 
  -1   1   1       14.61       13.62      0.24 o 
   0   1   1      242.18      244.50      2.28 o 
   1   1   1       63.39       61.12      0.57 o 
   2   1   1       71.41       70.99      0.69 o 
   3   1   1       47.87       52.60      0.56 o 
   4   1   1        5.10        4.85      0.15 o 
   5   1   1       61.69       59.18      0.93 o 
   6   1   1       61.07       64.16      1.43 o 
   7   1   1        0.14       -0.16      0.16 o 
  -7   2   1        0.87        1.35      0.32 o 
  -6   2   1        1.31        1.91      0.32 o 
  -5   2   1        1.43        1.11      0.24 o 
  -4   2   1       41.01       41.09      0.72 o 
  -3   2   1      227.86      260.35      2.34 o 
  -2   2   1      827.75      835.00      7.04 o 
  -1   2   1       25.02       26.43      0.44 o 
   0   2   1      112.56      124.20      1.12 o 
   1   2   1     3220.81     3165.04     43.13 o 
   2   2   1        8.76        7.40      0.15 o 
   3   2   1      145.22      139.26      1.57 o 
   4   2   1       28.31       27.07      0.37 o 
   5   2   1       28.28       29.68      0.59 o 
   6   2   1       92.15       97.64      1.59 o 
   7   2   1        2.07        2.07      0.32 o 
  -6   3   1        0.34        0.24      0.24 o 
  -5   3   1        0.74        0.56      0.24 o 
  -4   3   1        3.68        4.53      0.40 o 
  -3   3   1       16.01       15.61      0.29 o 
  -2   3   1       11.71       12.52      0.24 o 
  -1   3   1       28.59       27.71      0.37 o 
   0   3   1       82.74       91.84      0.89 o 
   1   3   1       92.73       90.67      1.10 o 
   2   3   1       20.03       16.42      1.23 o 
   3   3   1       13.59       14.98      0.28 o 
   4   3   1        1.88        2.01      0.10 o 
   5   3   1        4.72        4.61      0.32 o 
   6   3   1       33.56       36.39      1.11 o 
   7   3   1        3.21        3.18      0.40 o 
  -6   4   1        0.08       -0.16      0.24 o 
  -5   4   1        2.12        2.46      0.32 o 
  -4   4   1       14.20       13.11      0.64 o 
  -3   4   1        0.17        0.36      0.12 o 
  -2   4   1      271.19      285.45      2.57 o 
  -1   4   1       42.53       38.58      0.49 o 
   0   4   1       15.44       13.61      0.24 o 
   1   4   1      775.21      776.07      8.02 o 
   2   4   1      342.91      354.71      3.86 o 
   3   4   1       86.79       82.05      1.51 o 
   4   4   1        0.90        1.12      0.40 o 
   5   4   1        1.78        1.75      0.24 o 
   6   4   1       40.13       42.90      1.27 o 
   7   4   1       14.23       14.62      0.71 o 
  -5   5   1        0.41        0.24      0.24 o 
  -4   5   1        0.18        0.24      0.24 o 
  -3   5   1        4.73        5.20      0.40 o 
  -2   5   1        0.99        1.03      0.11 o 
  -1   5   1        9.27        9.52      0.24 o 
   0   5   1        1.77        2.31      0.17 o 
   1   5   1       41.47       41.60      0.67 o 
   2   5   1        0.51        0.48      0.11 o 
   3   5   1        2.52        1.91      0.24 o 
   4   5   1        0.15        0.04      0.11 o 
   5   5   1        0.33        0.16      0.16 o 
   6   5   1        7.71        8.02      0.56 o 
  -4   6   1        0.01       -0.16      0.16 o 
  -3   6   1        4.80        4.93      0.28 o 
  -2   6   1       26.01       25.90      0.79 o 
  -1   6   1       52.00       53.24      1.27 o 
   0   6   1        4.17        4.85      0.32 o 
   1   6   1       41.97       41.44      0.73 o 
   2   6   1      274.47      260.97      4.14 o 
   3   6   1        4.41        4.61      0.32 o 
   4   6   1       10.93       10.70      0.36 o 
   5   6   1        1.42        1.67      0.32 o 
   6   6   1        2.96        3.89      0.48 o 
  -3   7   1        0.07       -0.08      0.16 o 
  -2   7   1        0.59        0.48      0.24 o 
  -1   7   1        0.12        0.48      0.16 o 
   0   7   1        0.02        0.16      0.16 o 
   1   7   1        6.38        6.51      0.48 o 
   2   7   1        3.36        3.18      0.40 o 
   3   7   1        0.00        0.04      0.11 o 
   4   7   1        0.01       -0.11      0.11 o 
   5   7   1        0.10       -0.08      0.16 o 
  -1   8   1       13.34       13.34      0.71 o 
   0   8   1        0.89        0.95      0.24 o 
   1   8   1        0.22        0.00      0.24 o 
   2   8   1       57.17       46.40      1.27 o 
   3   8   1       33.28       30.59      0.73 o 
  -3  -7   2        0.01       -0.08      0.16 o 
  -2  -7   2        1.06        1.19      0.24 o 
  -1  -7   2        0.42        0.64      0.24 o 
   0  -7   2        1.70        1.51      0.32 o 
   1  -7   2        4.25        4.61      0.40 o 
   2  -7   2        0.23       -0.08      0.24 o 
  -4  -6   2        7.78        6.75      0.48 o 
  -3  -6   2        0.27        0.28      0.12 o 
  -2  -6   2        5.21        4.86      0.25 o 
  -1  -6   2        0.73        0.56      0.24 o 
   0  -6   2       16.17       16.60      0.64 o 
   1  -6   2       25.73       25.42      0.87 o 
   2  -6   2        0.62        0.79      0.24 o 
   3  -6   2        3.01        3.26      0.40 o 
   4  -6   2       38.96       41.47      0.99 o 
  -5  -5   2        0.02        0.00      0.16 o 
  -4  -5   2        0.61        0.40      0.24 o 
  -3  -5   2        3.97        4.91      0.56 o 
  -2  -5   2        0.20        0.24      0.24 o 
  -1  -5   2        9.82       11.41      0.36 o 
   0  -5   2        3.13        3.10      0.32 o 
   1  -5   2       21.48       22.72      0.51 o 
   2  -5   2        8.64       10.09      0.34 o 
   3  -5   2        0.13        0.12      0.20 o 
   4  -5   2        5.86        5.21      0.48 o 
   5  -5   2        4.17        4.63      0.31 o 
  -6  -4   2        4.19        4.53      0.48 o 
  -5  -4   2        1.30        1.99      0.32 o 
  -4  -4   2       28.56       30.90      0.95 o 
  -3  -4   2       10.11       11.17      0.31 o 
  -2  -4   2       22.27       20.69      0.42 o 
  -1  -4   2       13.50       12.91      0.26 o 
   0  -4   2       13.13       14.65      0.44 o 
   1  -4   2      128.45      131.33      2.31 o 
   2  -4   2        0.31        0.60      0.11 o 
   3  -4   2        5.61        5.36      0.28 o 
   4  -4   2       92.76       95.33      1.37 o 
   5  -4   2       66.37       64.47      1.09 o 
   6  -4   2        1.95        3.42      0.48 o 
  -6  -3   2        0.50        0.16      0.16 o 
  -5  -3   2        0.03        0.00      0.16 o 
  -4  -3   2        0.02        0.00      0.12 o 
  -3  -3   2        8.80        9.60      0.22 o 
  -2  -3   2       36.49       35.86      0.45 o 
  -1  -3   2        2.91        3.08      0.14 o 
   0  -3   2      120.21      117.95      1.32 o 
   1  -3   2        3.11        4.41      0.20 o 
   2  -3   2       94.90       96.98      1.26 o 
   3  -3   2        0.01        0.08      0.12 o 
   4  -3   2        0.91        0.77      0.20 o 
   5  -3   2       33.42       34.02      0.69 o 
   6  -3   2        0.15       -0.16      0.16 o 
  -7  -2   2        8.27        7.07      0.56 o 
  -6  -2   2       19.68       20.18      0.56 o 
  -5  -2   2        0.16        0.16      0.11 o 
  -4  -2   2       60.91       66.80      1.01 o 
  -3  -2   2      119.70      128.51      1.23 o 
  -2  -2   2       14.78       11.84      0.21 o 
  -1  -2   2      168.20      166.53      1.53 o 
   0  -2   2       12.32       12.36      0.20 o 
   1  -2   2      306.70      302.96      2.64 o 
   2  -2   2      126.43      123.19      1.46 o 
   3  -2   2       74.06       66.67      0.95 o 
   4  -2   2       36.24       37.46      1.03 o 
   5  -2   2      281.27      286.45      3.28 o 
   6  -2   2       11.84       10.41      0.64 o 
  -7  -1   2        0.80        0.36      0.17 o 
  -6  -1   2        2.53        2.35      0.22 o 
  -5  -1   2        0.38        0.48      0.11 o 
  -4  -1   2        1.05        1.09      0.12 o 
  -3  -1   2        0.58        2.62      0.24 o 
  -2  -1   2      135.76      126.99      1.17 o 
  -1  -1   2      123.74      121.92      1.12 o 
   0  -1   2      246.61      246.75      2.15 o 
   1  -1   2      255.99      242.07      3.68 o 
   2  -1   2      143.13      150.56      1.71 o 
   3  -1   2       43.70       38.99      0.46 o 
   4  -1   2        3.51        3.36      0.19 o 
   5  -1   2       40.79       41.95      1.19 o 
   6  -1   2       28.54       27.41      0.95 o 
   7  -1   2        7.31        8.42      0.56 o 
  -7   0   2        1.39        0.71      0.19 o 
  -6   0   2       30.01       26.87      0.64 o 
  -5   0   2       10.87        8.94      0.34 o 
  -4   0   2       23.08       21.34      0.60 o 
  -3   0   2      317.58      360.10      7.62 o 
  -2   0   2       88.18       96.93      1.21 o 
  -1   0   2      243.49      233.90      2.06 o 
   0   0   2      168.52      159.98      1.41 o 
   1   0   2      142.79      136.88      1.49 o 
   2   0   2      731.34      654.64      5.54 o 
   3   0   2       15.44       15.24      0.31 o 
   4   0   2       28.94       24.57      0.34 o 
   5   0   2      285.30      292.06      3.35 o 
   6   0   2      159.23      161.86      3.10 o 
   7   0   2        2.94        4.61      0.48 o 
  -7   1   2        0.05        0.48      0.24 o 
  -6   1   2        1.85        1.73      0.19 o 
  -5   1   2        2.39        2.45      0.36 o 
  -4   1   2        2.69        2.35      0.19 o 
  -3   1   2        0.79        0.80      0.11 o 
  -2   1   2       69.63       66.74      0.68 o 
  -1   1   2      344.17      328.25      2.83 o 
   0   1   2        2.80        3.10      0.09 o 
   1   1   2      514.11      508.36      5.67 o 
   2   1   2        1.51        0.47      0.13 o 
   3   1   2       94.19       88.72      0.90 o 
   4   1   2        1.59        2.18      0.10 o 
   5   1   2        4.93        5.14      0.28 o 
   6   1   2       68.38       70.42      1.12 o 
   7   1   2        0.41        0.08      0.24 o 
  -6   2   2       14.11       11.60      0.64 o 
  -5   2   2       20.83       17.13      0.47 o 
  -4   2   2        0.55        1.10      0.40 o 
  -3   2   2      128.64      140.14      1.35 o 
  -2   2   2      440.47      485.52      4.18 o 
  -1   2   2        0.35        0.82      0.07 o 
   0   2   2      377.89      370.67      3.19 o 
   1   2   2       43.98       42.01      0.45 o 
   2   2   2      210.81      205.58      1.85 o 
   3   2   2       82.64       80.74      0.82 o 
   4   2   2       56.56       52.32      0.76 o 
   5   2   2       37.63       40.76      0.73 o 
   6   2   2      239.16      256.34      3.10 o 
   7   2   2       14.47       12.63      0.64 o 
  -6   3   2        0.09        0.24      0.24 o 
  -5   3   2        1.21        1.19      0.24 o 
  -4   3   2        3.84        3.73      0.32 o 
  -3   3   2        0.20        0.11      0.05 o 
  -2   3   2        8.06        9.66      0.21 o 
  -1   3   2       74.33       70.55      0.75 o 
   0   3   2       51.69       47.64      0.53 o 
   1   3   2       20.29       18.35      0.24 o 
   2   3   2       52.74       51.07      0.76 o 
   3   3   2        4.97        6.21      0.15 o 
   4   3   2        0.20        0.28      0.16 o 
   5   3   2        0.63        0.40      0.16 o 
   6   3   2       31.64       32.49      0.95 o 
   7   3   2       15.21       14.38      0.71 o 
  -5   4   2       12.37       11.20      0.64 o 
  -4   4   2        4.85        4.45      0.40 o 
  -3   4   2        3.26        3.05      0.19 o 
  -2   4   2      196.07      210.13      1.96 o 
  -1   4   2      131.62      142.79      1.39 o 
   0   4   2       68.84       69.77      0.75 o 
   1   4   2       60.27       57.69      1.39 o 
   2   4   2        0.14        0.04      0.12 o 
   3   4   2       56.87       56.07      0.84 o 
   4   4   2        0.63        0.64      0.16 o 
   5   4   2        0.72        0.79      0.24 o 
   6   4   2       80.15       82.66      1.91 o 
   7   4   2       54.55       58.56      1.59 o 
  -5   5   2        0.01       -0.16      0.24 o 
  -4   5   2        1.44        1.67      0.32 o 
  -3   5   2        0.74        0.75      0.24 o 
  -2   5   2        2.92        3.35      0.19 o 
  -1   5   2        8.34        9.25      0.23 o 
   0   5   2       11.63       10.52      0.31 o 
   1   5   2        6.75        8.02      0.28 o 
   2   5   2        2.30        2.12      0.20 o 
   3   5   2        1.78        1.51      0.17 o 
   4   5   2        0.02        0.08      0.16 o 
   5   5   2        1.03        0.87      0.24 o 
   6   5   2        3.52        3.42      0.40 o 
  -4   6   2        2.51        3.02      0.40 o 
  -3   6   2        0.82        0.50      0.13 o 
  -2   6   2       15.83       16.52      0.64 o 
  -1   6   2       92.48       92.53      1.83 o 
   0   6   2        3.05        2.83      0.19 o 
   1   6   2       28.35       27.73      0.59 o 
   2   6   2        1.49        1.19      0.20 o 
   3   6   2        0.04        0.04      0.11 o 
   4   6   2       12.57       11.91      0.56 o 
   5   6   2        0.00       -0.16      0.16 o 
   6   6   2        6.79        6.43      0.48 o 
  -3   7   2        0.62        0.64      0.24 o 
  -2   7   2        0.52        0.32      0.24 o 
  -1   7   2        3.43        3.81      0.40 o 
   0   7   2        1.30        1.11      0.24 o 
   1   7   2        2.14        2.47      0.22 o 
   2   7   2        2.09        1.52      0.28 o 
   3   7   2        0.00        0.00      0.16 o 
   4   7   2        0.04        0.24      0.16 o 
   5   7   2        0.36       -0.16      0.16 o 
  -1   8   2       16.97       15.41      0.71 o 
   0   8   2       15.54       14.54      0.71 o 
   1   8   2        2.01        1.83      0.32 o 
   2   8   2        0.17        0.00      0.24 o 
   3   8   2        4.63        3.10      0.40 o 
  -2  -7   3        3.57        3.10      0.40 o 
  -1  -7   3        0.04       -0.16      0.16 o 
   0  -7   3        2.39        1.99      0.32 o 
   1  -7   3        1.40        1.59      0.32 o 
  -4  -6   3        1.96        2.22      0.40 o 
  -3  -6   3        5.73        5.96      0.48 o 
  -2  -6   3       15.48       15.41      0.64 o 
  -1  -6   3        1.94        2.07      0.32 o 
   0  -6   3        0.77        0.56      0.24 o 
   1  -6   3       17.52       17.95      0.71 o 
   2  -6   3        7.76        7.94      0.48 o 
   3  -6   3        0.11        0.00      0.16 o 
  -5  -5   3        1.46        1.67      0.32 o 
  -4  -5   3        0.18        0.08      0.16 o 
  -3  -5   3        0.84        1.03      0.24 o 
  -2  -5   3       11.26       10.81      0.68 o 
  -1  -5   3        3.43        2.49      0.19 o 
   0  -5   3        4.98        4.85      0.40 o 
   1  -5   3       14.83       13.82      0.39 o 
   2  -5   3        1.96        1.71      0.32 o 
   3  -5   3        2.71        2.83      0.25 o 
   4  -5   3        1.11        1.32      0.22 o 
   5  -5   3        0.41        0.40      0.17 o 
  -5  -4   3        0.82        0.95      0.24 o 
  -4  -4   3        9.21        9.69      0.56 o 
  -3  -4   3        0.37        0.79      0.16 o 
  -2  -4   3       31.69       31.72      0.59 o 
  -1  -4   3       26.92       29.01      0.46 o 
   0  -4   3        5.25        5.78      0.18 o 
   1  -4   3       28.19       32.65      0.62 o 
   3  -4   3        2.50        2.45      0.40 o 
   4  -4   3        0.03       -0.20      0.20 o 
   5  -4   3        0.38        0.20      0.17 o 
  -6  -3   3        0.76        0.64      0.24 o 
  -5  -3   3        0.39        0.56      0.24 o 
  -4  -3   3        0.01       -0.06      0.06 o 
  -3  -3   3        0.89        0.90      0.16 o 
  -2  -3   3       21.46       21.77      0.35 o 
  -1  -3   3       25.01       23.92      0.37 o 
   0  -3   3        0.90        0.51      0.09 o 
   1  -3   3       33.09       31.59      0.56 o 
   2  -3   3       66.55       68.85      0.98 o 
   3  -3   3        0.16        0.24      0.11 o 
   4  -3   3       16.79       18.11      0.47 o 
   5  -3   3        1.23        1.32      0.19 o 
   6  -3   3        0.78        0.71      0.24 o 
  -6  -2   3       12.16       11.56      0.45 o 
  -5  -2   3        3.86        3.93      0.40 o 
  -4  -2   3        6.60        6.20      0.28 o 
  -3  -2   3       17.43       16.91      0.44 o 
  -2  -2   3        1.08        1.43      0.09 o 
  -1  -2   3       74.88       77.47      0.82 o 
   0  -2   3       77.71       76.77      0.82 o 
   1  -2   3        0.17        0.00      0.07 o 
   2  -2   3      292.65      320.20      3.49 o 
   3  -2   3       65.21       71.26      1.01 o 
   4  -2   3        0.01        0.05      0.07 o 
   5  -2   3        5.37        5.40      0.44 o 
   6  -2   3        0.08       -0.16      0.16 o 
   7  -2   3       10.29       12.79      0.71 o 
  -6  -1   3        3.95        4.43      0.28 o 
  -5  -1   3        0.57        0.44      0.13 o 
  -4  -1   3        4.14        4.35      0.28 o 
  -3  -1   3        0.01        0.00      0.06 o 
  -2  -1   3       38.39       36.93      0.44 o 
  -1  -1   3       99.08      108.03      1.05 o 
   0  -1   3        0.01        0.00      0.05 o 
   1  -1   3       10.74       10.76      0.20 o 
   2  -1   3      188.94      206.60      1.88 o 
   3  -1   3       85.72       92.19      1.18 o 
   4  -1   3       33.56       32.45      0.61 o 
   5  -1   3       20.83       22.16      0.50 o 
   6  -1   3        0.01        0.08      0.16 o 
   7  -1   3        1.37        1.67      0.32 o 
  -6   0   3        9.39        6.87      0.34 o 
  -5   0   3       23.59       22.09      0.56 o 
  -4   0   3        3.97        4.52      0.36 o 
  -3   0   3        4.39        3.18      0.17 o 
  -2   0   3       21.05       18.15      0.25 o 
  -1   0   3        1.69        3.15      0.10 o 
   0   0   3       94.55       86.06      0.84 o 
   1   0   3      175.34      180.76      1.64 o 
   2   0   3      230.64      242.80      2.16 o 
   3   0   3      372.16      383.96      4.11 o 
   4   0   3        2.57        3.52      0.19 o 
   5   0   3        5.58        4.55      0.25 o 
   6   0   3       15.14       15.97      0.71 o 
   7   0   3        7.21        8.90      0.56 o 
  -6   1   3        4.54        4.25      0.28 o 
  -5   1   3        7.67        6.98      0.31 o 
  -4   1   3        6.07        6.91      0.28 o 
  -3   1   3       10.71        9.18      0.28 o 
  -2   1   3       24.11       23.63      0.33 o 
  -1   1   3      127.13      136.19      1.63 o 
   0   1   3        3.18        3.28      0.09 o 
   1   1   3        1.08        1.18      0.06 o 
   2   1   3       20.00       25.40      0.32 o 
   3   1   3      313.03      330.47      2.92 o 
   4   1   3        2.20        2.75      0.13 o 
   5   1   3       56.80       57.54      0.72 o 
   6   1   3        2.13        1.83      0.32 o 
   7   1   3        0.21        0.40      0.24 o 
  -6   2   3        0.17        0.32      0.24 o 
  -5   2   3       34.55       28.01      0.64 o 
  -4   2   3       13.91       12.41      0.48 o 
  -3   2   3        0.01        0.08      0.12 o 
  -2   2   3        2.34        1.19      0.09 o 
  -1   2   3       31.19       29.04      0.40 o 
   0   2   3        7.14        7.73      0.16 o 
   1   2   3      169.13      167.99      1.55 o 
   2   2   3        2.68        3.74      0.12 o 
   3   2   3      453.54      473.36      4.11 o 
   4   2   3       39.42       45.09      0.58 o 
   5   2   3        0.07       -0.08      0.16 o 
   6   2   3       31.19       32.41      0.67 o 
   7   2   3        2.91        2.46      0.32 o 
  -6   3   3        0.37        0.56      0.24 o 
  -5   3   3       10.88        9.61      0.56 o 
  -4   3   3        0.43        0.20      0.12 o 
  -3   3   3       12.07       11.16      0.34 o 
  -2   3   3        0.00        0.13      0.05 o 
  -1   3   3       29.75       29.50      0.74 o 
   0   3   3       11.01       12.37      0.23 o 
   1   3   3        0.03        0.08      0.08 o 
   2   3   3       13.57       13.18      0.26 o 
   3   3   3       94.60       95.19      0.97 o 
   4   3   3       76.15       76.76      1.58 o 
   5   3   3       18.25       17.40      0.56 o 
   6   3   3       14.63       14.77      0.64 o 
   7   3   3        0.85        1.03      0.24 o 
  -5   4   3       11.79        9.77      0.64 o 
  -4   4   3       25.21       21.93      0.79 o 
  -3   4   3        1.32        1.52      0.26 o 
  -2   4   3        0.94        1.13      0.16 o 
  -1   4   3        1.24        1.60      0.13 o 
   0   4   3        1.34        0.85      0.09 o 
   1   4   3       14.39       14.40      0.23 o 
   2   4   3        9.42        8.46      0.28 o 
   3   4   3      105.39      108.98      1.40 o 
   4   4   3       84.89       90.77      1.26 o 
   5   4   3        0.08        0.08      0.08 o 
   6   4   3        7.11        6.75      0.48 o 
   7   4   3       21.63       20.49      0.87 o 
  -5   5   3        2.70        3.18      0.48 o 
  -4   5   3        3.99        4.13      0.40 o 
  -3   5   3        0.29       -0.11      0.11 o 
  -2   5   3        2.65        2.23      0.14 o 
  -1   5   3        0.87        0.80      0.10 o 
   0   5   3        4.32        3.73      0.22 o 
   1   5   3        0.06        0.04      0.12 o 
   2   5   3        2.57        2.75      0.17 o 
   3   5   3        0.93        0.71      0.11 o 
   4   5   3       34.32       33.67      0.67 o 
   5   5   3        0.10        0.16      0.16 o 
   6   5   3       10.82       10.96      0.64 o 
  -4   6   3       14.74       14.93      0.71 o 
  -3   6   3        4.86        5.16      0.28 o 
  -2   6   3        0.00       -0.08      0.16 o 
  -1   6   3        1.79        1.42      0.20 o 
   0   6   3        0.68        0.68      0.11 o 
   1   6   3        0.01       -0.08      0.12 o 
   2   6   3        0.82        1.01      0.24 o 
   3   6   3        5.31        5.40      0.28 o 
   4   6   3       42.44       42.41      0.84 o 
   5   6   3        4.69        4.37      0.32 o 
   6   6   3        0.14        0.16      0.24 o 
  -3   7   3        0.69        0.48      0.24 o 
  -2   7   3        0.14       -0.16      0.16 o 
  -1   7   3        0.50        0.40      0.24 o 
   0   7   3        0.17        0.32      0.16 o 
   1   7   3        0.23        0.12      0.11 o 
   2   7   3        0.01       -0.11      0.11 o 
   3   7   3        0.02        0.04      0.12 o 
   4   7   3        2.82        2.14      0.32 o 
   5   7   3        1.43        1.43      0.24 o 
  -1   8   3        0.29        0.40      0.24 o 
   0   8   3        3.06        1.99      0.32 o 
   1   8   3        0.72        0.64      0.24 o 
   2   8   3        0.12       -0.16      0.16 o 
   3   8   3        0.17       -0.08      0.11 o 
  -3  -6   4        0.13        0.08      0.16 o 
  -2  -6   4       28.98       30.59      0.95 o 
  -1  -6   4       15.84       15.57      0.71 o 
   0  -6   4        0.04        0.00      0.16 o 
   1  -6   4        0.25        0.56      0.24 o 
   2  -6   4        0.28       -0.16      0.16 o 
   3  -6   4        0.05        0.00      0.16 o 
  -4  -5   4        7.27        6.59      0.48 o 
  -3  -5   4        0.29        0.08      0.16 o 
  -2  -5   4        0.12        0.20      0.11 o 
  -1  -5   4        2.73        2.62      0.32 o 
   0  -5   4        0.17        0.08      0.16 o 
   1  -5   4        0.25        0.28      0.11 o 
   2  -5   4        0.05       -0.08      0.11 o 
   3  -5   4        0.00       -0.11      0.11 o 
   4  -5   4        1.80        2.22      0.32 o 
  -5  -4   4       15.55       15.41      0.79 o 
  -4  -4   4        3.31        3.81      0.40 o 
  -3  -4   4        6.44        6.59      0.40 o 
  -2  -4   4       46.38       50.51      0.84 o 
  -1  -4   4      143.69      141.69      1.47 o 
   0  -4   4        1.57        1.60      0.17 o 
   1  -4   4        4.68        4.37      0.22 o 
   2  -4   4        0.68        0.73      0.13 o 
   3  -4   4        0.29        0.24      0.16 o 
   4  -4   4        0.86        0.69      0.20 o 
   5  -4   4        0.53        0.28      0.20 o 
  -5  -3   4        0.42        0.40      0.24 o 
  -4  -3   4       20.63       20.34      0.64 o 
  -3  -3   4        6.40        5.36      0.25 o 
  -2  -3   4        0.80        0.70      0.11 o 
  -1  -3   4        4.60        5.43      0.20 o 
   0  -3   4        3.84        3.04      0.15 o 
   1  -3   4        3.23        3.32      0.19 o 
   2  -3   4        0.74        0.65      0.20 o 
   3  -3   4        5.72        5.96      0.40 o 
   4  -3   4        0.25        0.12      0.11 o 
   5  -3   4        4.57        4.00      0.25 o 
   6  -3   4        0.01        0.00      0.24 o 
  -6  -2   4        8.65        9.09      0.71 o 
  -5  -2   4        1.60        1.22      0.28 o 
  -4  -2   4       22.20       22.05      0.56 o 
  -3  -2   4       15.86       16.65      0.45 o 
  -2  -2   4        1.63        1.52      0.13 o 
  -1  -2   4      540.00      573.19      4.96 o 
   0  -2   4      152.40      158.00      1.53 o 
   1  -2   4       26.66       22.21      0.35 o 
   2  -2   4       15.27       16.53      0.39 o 
   3  -2   4        0.22        0.83      0.32 o 
   4  -2   4        4.04        3.94      0.22 o 
   5  -2   4        1.92        1.59      0.19 o 
   6  -2   4        2.40        1.99      0.32 o 
  -6  -1   4        1.89        2.27      0.22 o 
  -5  -1   4        2.26        2.26      0.22 o 
  -4  -1   4       13.41       12.48      0.39 o 
  -3  -1   4       33.80       34.17      0.67 o 
  -2  -1   4        0.04        0.13      0.05 o 
  -1  -1   4        0.32        0.04      0.06 o 
   0  -1   4       23.46       24.59      0.36 o 
   1  -1   4        3.88        3.53      0.12 o 
   2  -1   4       13.27       13.49      0.26 o 
   3  -1   4        0.87        0.76      0.11 o 
   4  -1   4       18.44       18.68      0.48 o 
   5  -1   4        0.30        0.08      0.11 o 
   6  -1   4        3.69        3.42      0.40 o 
   7  -1   4        1.90        2.38      0.40 o 
  -6   0   4        1.58        1.23      0.22 o 
  -5   0   4        9.56        9.12      0.44 o 
  -4   0   4       13.66       13.34      0.68 o 
  -3   0   4        1.80        1.51      0.17 o 
  -2   0   4       51.98       56.92      0.65 o 
  -1   0   4      418.95      450.91      4.55 o 
   0   0   4     1176.16     1243.03     10.43 o 
   1   0   4        1.26        1.32      0.12 o 
   2   0   4       63.64       69.55      0.93 o 
   3   0   4       32.27       40.26      0.50 o 
   4   0   4        1.93        0.93      0.09 o 
   5   0   4        7.11        8.05      0.31 o 
   6   0   4        2.07        1.99      0.32 o 
   7   0   4        4.09        4.92      0.48 o 
  -6   1   4        0.43        0.56      0.17 o 
  -5   1   4        3.08        3.12      0.25 o 
  -4   1   4        0.60        0.44      0.16 o 
  -3   1   4       25.01       24.05      0.53 o 
  -2   1   4        6.26        7.43      0.17 o 
  -1   1   4        0.00        0.68      0.06 o 
   0   1   4       46.49       48.85      0.74 o 
   1   1   4        0.87        0.68      0.20 o 
   2   1   4       22.30       21.22      0.32 o 
   3   1   4        8.31        9.69      0.28 o 
   4   1   4        9.68        9.59      0.24 o 
   5   1   4       10.22       10.10      0.40 o 
   6   1   4        1.06        0.87      0.24 o 
   7   1   4        0.20        0.16      0.16 o 
  -6   2   4        1.73        1.59      0.32 o 
  -5   2   4       10.62        8.65      0.44 o 
  -4   2   4        1.59        1.30      0.19 o 
  -3   2   4        1.18        0.95      0.32 o 
  -2   2   4       43.31       41.45      0.65 o 
  -1   2   4        7.91        9.35      0.21 o 
   0   2   4      960.17     1037.03      8.77 o 
   1   2   4      291.25      301.79      3.24 o 
   2   2   4        7.42        6.65      0.29 o 
   3   2   4       66.58       76.73      0.84 o 
   4   2   4       15.49       19.58      0.45 o 
   5   2   4        6.19        6.23      0.23 o 
   6   2   4        2.89        2.53      0.36 o 
   7   2   4        1.05        0.64      0.24 o 
  -5   3   4        0.57        0.95      0.32 o 
  -4   3   4        0.02       -0.11      0.11 o 
  -3   3   4        2.83        2.98      0.22 o 
  -2   3   4        4.77        5.61      0.16 o 
  -1   3   4        3.50        3.05      0.14 o 
   0   3   4       24.74       24.38      0.41 o 
   1   3   4        0.20        0.08      0.05 o 
   2   3   4       17.57       15.57      0.32 o 
   3   3   4        3.06        2.81      0.14 o 
   4   3   4        1.28        1.38      0.14 o 
   5   3   4        6.14        6.37      0.32 o 
   7   3   4        0.15        0.08      0.16 o 
  -5   4   4        0.06        0.16      0.24 o 
  -4   4   4       12.59       11.84      0.64 o 
  -3   4   4        0.04       -0.12      0.36 o 
  -2   4   4        3.24        2.75      0.14 o 
  -1   4   4       13.28       12.83      0.28 o 
   0   4   4       95.28      100.17      1.07 o 
   1   4   4      284.65      288.73      2.62 o 
   2   4   4       31.17       33.81      0.62 o 
   3   4   4       12.08       12.88      0.36 o 
   4   4   4       44.28       45.97      0.81 o 
   5   4   4        0.37        0.45      0.12 o 
   7   4   4        0.02       -0.08      0.16 o 
  -4   5   4        0.07        0.08      0.24 o 
  -3   5   4        0.71        0.56      0.24 o 
  -2   5   4        0.18        0.08      0.15 o 
  -1   5   4        0.55        0.69      0.09 o 
   0   5   4        9.00        9.71      0.40 o 
   1   5   4        4.58        3.86      0.22 o 
   2   5   4        4.53        4.73      0.22 o 
   3   5   4        0.46        0.37      0.20 o 
   4   5   4        1.68        1.59      0.17 o 
   5   5   4        0.31        0.16      0.24 o 
  -4   6   4        3.96        3.81      0.48 o 
  -3   6   4        4.06        4.85      0.48 o 
  -2   6   4        0.06       -0.16      0.16 o 
  -1   6   4        3.56        3.81      0.22 o 
   0   6   4        1.06        0.79      0.17 o 
   1   6   4       57.96       56.38      0.96 o 
   2   6   4       38.05       36.88      0.76 o 
   3   6   4        0.60        0.68      0.17 o 
   4   6   4       15.83       15.73      0.75 o 
   5   6   4        8.19        8.15      0.36 o 
  -2   7   4        0.25       -0.08      0.24 o 
  -1   7   4        0.19        0.24      0.16 o 
   0   7   4        0.60        0.56      0.17 o 
   1   7   4        4.48        5.04      0.28 o 
   2   7   4        0.00       -0.04      0.11 o 
   3   7   4        0.39        0.48      0.17 o 
   4   7   4        0.05       -0.11      0.11 o 
   5   7   4        1.01        0.87      0.24 o 
  -1   8   4        0.18        0.00      0.24 o 
   0   8   4        0.10       -0.16      0.16 o 
   1   8   4        6.28        5.27      0.40 o 
   2   8   4       12.81       11.74      0.52 o 
   3   8   4        2.73        2.48      0.44 o 
  -1  -6   5        0.42        0.24      0.24 o 
   0  -6   5        0.15        0.24      0.24 o 
   1  -6   5        1.33        1.11      0.32 o 
  -3  -5   5        0.07        0.00      0.16 o 
  -1  -5   5        0.16        0.32      0.16 o 
   0  -5   5        1.11        0.87      0.24 o 
   1  -5   5        0.00       -0.06      0.13 o 
   2  -5   5        0.40        0.36      0.20 o 
   3  -5   5        7.59        9.06      0.39 o 
  -4  -4   5       94.21       98.16      2.23 o 
  -3  -4   5        8.24        8.50      0.56 o 
  -2  -4   5        1.17        1.03      0.24 o 
  -1  -4   5        7.97        8.98      0.28 o 
   0  -4   5        0.15        0.08      0.11 o 
   1  -4   5        0.05        0.12      0.28 o 
   2  -4   5        6.22        6.36      0.31 o 
   3  -4   5        0.71        0.77      0.17 o 
   4  -4   5        9.75        9.74      0.42 o 
   5  -4   5        3.71        3.10      0.40 o 
  -5  -3   5        0.01        0.00      0.24 o 
  -4  -3   5        2.40        2.75      0.28 o 
  -3  -3   5        0.76        0.88      0.17 o 
  -2  -3   5        3.60        4.19      0.28 o 
  -1  -3   5        0.48        0.41      0.09 o 
   0  -3   5        2.71        3.36      0.16 o 
   1  -3   5        3.73        3.93      0.22 o 
   2  -3   5        4.18        4.09      0.22 o 
   3  -3   5        1.96        2.01      0.19 o 
   4  -3   5       31.91       33.21      0.95 o 
   5  -3   5       16.49       14.80      0.47 o 
  -5  -2   5        0.00       -0.14      0.32 o 
  -4  -2   5      188.03      196.13      2.56 o 
  -3  -2   5      132.59      135.32      1.86 o 
  -2  -2   5        7.86        7.61      0.31 o 
  -1  -2   5        4.99        6.99      0.21 o 
   0  -2   5       40.27       43.32      0.58 o 
   1  -2   5        5.72        5.23      0.16 o 
   2  -2   5        5.97        5.67      0.25 o 
   3  -2   5       14.44       16.25      0.45 o 
   4  -2   5        3.93        3.18      0.32 o 
   5  -2   5       16.57       16.07      0.47 o 
   6  -2   5        2.83        3.13      0.25 o 
  -5  -1   5        0.99        0.78      0.20 o 
  -4  -1   5        0.24        0.52      0.17 o 
  -3  -1   5       14.96       15.21      0.45 o 
  -2  -1   5        1.88        1.45      0.28 o 
  -1  -1   5       39.11       37.93      0.51 o 
   0  -1   5        0.86        0.80      0.09 o 
   1  -1   5       41.67       37.60      0.50 o 
   2  -1   5       25.61       24.63      0.44 o 
   3  -1   5        0.93        0.72      0.11 o 
   4  -1   5       17.35       15.01      0.56 o 
   5  -1   5       42.53       39.88      0.78 o 
   6  -1   5        6.17        5.80      0.31 o 
  -5   0   5       20.00       22.42      0.71 o 
  -4   0   5       81.05       79.80      1.71 o 
  -3   0   5      462.85      479.16      5.42 o 
  -2   0   5       10.73       11.01      0.34 o 
  -1   0   5       21.58       21.29      0.36 o 
   0   0   5      178.99      197.51      1.85 o 
   1   0   5        8.42       10.84      0.24 o 
   2   0   5       11.70       11.03      0.25 o 
   3   0   5       36.30       35.47      0.50 o 
   4   0   5        9.11       10.88      0.48 o 
   5   0   5       13.03       10.78      0.36 o 
   6   0   5       13.67       13.55      0.42 o 
   7   0   5        0.06       -0.08      0.24 o 
  -5   1   5        0.24        0.40      0.24 o 
  -4   1   5        4.01        3.31      0.25 o 
  -3   1   5       17.17       17.60      0.51 o 
  -2   1   5       13.14       15.18      0.39 o 
  -1   1   5       67.60       62.41      0.73 o 
   0   1   5       44.45       48.08      0.75 o 
   1   1   5       51.62       47.05      0.58 o 
   2   1   5       76.15       71.84      0.81 o 
   3   1   5       13.66       12.40      0.28 o 
   4   1   5        1.80        1.43      0.13 o 
   5   1   5       26.89       23.21      0.53 o 
   6   1   5       22.70       21.58      0.53 o 
   7   1   5        0.19        0.32      0.24 o 
  -5   2   5       11.15       11.76      0.45 o 
  -4   2   5        0.34        0.37      0.16 o 
  -3   2   5      368.72      374.76      5.90 o 
  -2   2   5      201.26      201.12      1.92 o 
  -1   2   5       36.96       40.28      0.56 o 
   0   2   5       66.07       83.85      1.39 o 
   1   2   5      220.38      235.97      2.19 o 
   2   2   5       21.67       19.23      0.32 o 
   3   2   5        0.30        0.28      0.05 o 
   4   2   5       29.56       30.86      0.50 o 
   5   2   5        0.04        0.00      0.11 o 
   6   2   5       12.71       12.46      0.42 o 
   7   2   5        2.68        2.86      0.40 o 
  -5   3   5        0.25        0.16      0.17 o 
  -4   3   5        5.48        5.59      0.31 o 
  -3   3   5        0.92        1.92      0.22 o 
  -2   3   5       27.26       25.97      0.42 o 
  -1   3   5       10.01        9.09      0.24 o 
   0   3   5       84.29       84.28      0.93 o 
   1   3   5        3.91        4.61      0.16 o 
   2   3   5       53.93       48.18      0.61 o 
   3   3   5       20.20       21.16      0.48 o 
   4   3   5        0.59        0.50      0.16 o 
   5   3   5        5.34        5.80      0.40 o 
   6   3   5       15.49       15.25      0.64 o 
   7   3   5        3.93        3.26      0.40 o 
  -5   4   5        0.04        0.00      0.24 o 
  -4   4   5       14.57       15.50      0.51 o 
  -3   4   5       55.25       55.12      0.98 o 
  -2   4   5      239.49      246.40      2.35 o 
  -1   4   5        1.30        1.27      0.12 o 
   0   4   5        0.05        0.05      0.05 o 
   1   4   5      182.01      193.46      1.87 o 
   2   4   5       11.59       12.56      0.27 o 
   3   4   5        7.22        6.59      0.28 o 
   4   4   5        5.18        4.88      0.25 o 
   5   4   5        3.17        2.94      0.36 o 
   6   4   5        1.75        1.87      0.19 o 
   7   4   5        3.27        3.57      0.40 o 
  -4   5   5        1.11        1.27      0.32 o 
  -3   5   5        0.81        0.66      0.24 o 
  -2   5   5        8.27        8.77      0.28 o 
  -1   5   5        0.19        0.05      0.14 o 
   0   5   5       25.46       26.87      0.59 o 
   1   5   5        2.29        1.71      0.17 o 
   2   5   5       10.21        9.47      0.40 o 
   3   5   5        7.51        7.91      0.31 o 
   4   5   5        3.35        3.88      0.25 o 
   5   5   5        0.27        0.00      0.11 o 
   6   5   5        4.98        5.78      0.36 o 
  -3   6   5        0.01        0.16      0.24 o 
  -2   6   5       73.39       77.12      1.23 o 
  -1   6   5       28.23       29.00      0.71 o 
   0   6   5        1.59        1.16      0.24 o 
   1   6   5       28.51       29.75      0.64 o 
   2   6   5       45.97       45.84      0.87 o 
   3   6   5        0.07        0.00      0.11 o 
   4   6   5        0.02       -0.04      0.11 o 
   5   6   5        0.23        0.14      0.13 o 
  -2   7   5        0.92        0.32      0.24 o 
  -1   7   5        0.96        0.56      0.24 o 
   0   7   5        4.06        4.89      0.28 o 
   1   7   5        2.41        2.07      0.22 o 
   2   7   5        1.02        0.76      0.17 o 
   3   7   5        0.96        0.86      0.32 o 
   4   7   5        1.53        1.73      0.22 o 
   5   7   5        0.22        0.02      0.13 o 
   0   8   5        0.31        0.32      0.24 o 
   1   8   5        1.07        0.94      0.19 o 
   2   8   5       18.15       17.13      0.56 o 
   3   8   5        5.41        3.93      0.40 o 
  -1  -5   6        3.85        5.88      0.48 o 
   0  -5   6        7.81        8.82      0.56 o 
   1  -5   6       43.33       46.98      0.93 o 
   2  -5   6        2.72        3.12      0.28 o 
  -3  -4   6        8.09        8.74      0.56 o 
  -2  -4   6        0.30        0.08      0.16 o 
  -1  -4   6        0.48        0.64      0.17 o 
   0  -4   6       14.97       17.13      0.47 o 
   1  -4   6       41.28       42.79      1.03 o 
   2  -4   6        0.91        1.07      0.28 o 
   3  -4   6        4.27        4.66      0.31 o 
   4  -4   6       26.18       26.14      0.70 o 
  -4  -3   6        0.81        1.19      0.32 o 
  -3  -3   6        1.19        1.27      0.22 o 
  -2  -3   6        4.47        4.44      0.36 o 
  -1  -3   6       10.47       12.71      0.33 o 
   0  -3   6        4.42        4.55      0.48 o 
   1  -3   6       77.15       78.97      1.31 o 
   2  -3   6       47.74       47.18      0.87 o 
   3  -3   6        1.22        1.32      0.24 o 
   4  -3   6        1.06        1.29      0.28 o 
   5  -3   6        8.34        7.60      0.39 o 
  -4  -2   6       29.34       31.38      1.03 o 
  -3  -2   6       78.87       83.32      1.51 o 
  -2  -2   6        0.04       -0.04      0.11 o 
  -1  -2   6        1.05        1.20      0.12 o 
   0  -2   6        0.28        0.45      0.09 o 
   1  -2   6       69.17       68.06      1.06 o 
   2  -2   6       15.56       15.53      0.45 o 
   3  -2   6        0.11        0.00      0.11 o 
   4  -2   6       45.16       43.04      0.87 o 
   5  -2   6       37.61       33.90      0.76 o 
   6  -2   6        0.01       -0.08      0.16 o 
  -5  -1   6        0.13        0.08      0.17 o 
  -4  -1   6        0.04        0.16      0.17 o 
  -3  -1   6        0.00        0.24      0.17 o 
  -2  -1   6        8.15        7.43      0.34 o 
  -1  -1   6        0.34        0.14      0.07 o 
   0  -1   6       52.72       54.47      0.70 o 
   1  -1   6        8.75        8.82      0.24 o 
   2  -1   6      147.26      142.50      2.19 o 
   3  -1   6        6.20        5.84      0.28 o 
   4  -1   6        0.73        1.20      0.32 o 
   5  -1   6       14.39       12.62      0.68 o 
   6  -1   6        3.01        2.54      0.32 o 
  -5   0   6        0.11        0.03      0.13 o 
  -4   0   6        2.34        2.63      0.28 o 
  -3   0   6      193.87      195.89      2.53 o 
  -2   0   6       61.59       60.21      1.75 o 
  -1   0   6       19.73       20.23      0.37 o 
   0   0   6        0.00        0.05      0.05 o 
   1   0   6       15.33       16.58      0.33 o 
   2   0   6       70.77       67.02      0.81 o 
   3   0   6        0.03        0.00      0.11 o 
   4   0   6       14.08       12.59      0.42 o 
   5   0   6       82.43       72.86      1.18 o 
   6   0   6       14.62       11.68      0.56 o 
  -5   1   6        2.04        1.56      0.22 o 
  -4   1   6        0.23        0.04      0.11 o 
  -3   1   6        0.33        0.64      0.17 o 
  -2   1   6        1.55        2.20      0.60 o 
  -1   1   6        5.04        5.38      0.20 o 
   0   1   6       22.25       22.45      0.48 o 
   1   1   6       30.80       33.60      0.50 o 
   2   1   6       66.93       66.85      0.79 o 
   3   1   6       51.97       49.27      0.66 o 
   4   1   6        0.27        0.00      0.11 o 
   5   1   6        4.77        4.73      0.28 o 
   6   1   6       14.23       12.55      0.56 o 
   7   1   6        0.03        0.08      0.24 o 
  -5   2   6        4.96        6.75      0.52 o 
  -4   2   6        5.64        6.00      0.34 o 
  -3   2   6      100.84      101.25      1.52 o 
  -2   2   6      313.39      316.35      3.75 o 
  -1   2   6        0.01        0.03      0.12 o 
   0   2   6       28.07       29.06      0.47 o 
   1   2   6        2.74        2.73      0.14 o 
   2   2   6       35.48       35.97      0.55 o 
   3   2   6       16.55       15.91      0.33 o 
   4   2   6        0.14       -0.16      0.17 o 
   5   2   6       39.96       37.29      0.60 o 
   6   2   6       45.08       41.96      0.84 o 
  -4   3   6        0.18        0.02      0.13 o 
  -3   3   6        3.70        4.05      0.28 o 
  -2   3   6        0.03        0.52      0.20 o 
  -1   3   6        0.92        0.58      0.14 o 
   0   3   6        0.66        0.91      0.09 o 
   1   3   6       16.83       17.35      0.33 o 
   2   3   6        0.06        0.87      0.24 o 
   3   3   6       30.33       30.29      0.49 o 
   4   3   6        1.35        1.15      0.16 o 
   5   3   6        0.27        0.32      0.11 o 
   6   3   6       12.10       13.11      0.64 o 
  -4   4   6        2.07        2.11      0.22 o 
  -3   4   6        2.69        2.91      0.25 o 
  -2   4   6      271.29      276.94      3.38 o 
  -1   4   6       89.84       91.32      1.08 o 
   0   4   6       30.03       32.93      0.55 o 
   1   4   6        0.01        0.13      0.09 o 
   2   4   6        0.76        0.96      0.10 o 
   3   4   6       25.11       25.26      0.59 o 
   4   4   6        2.16        2.66      0.75 o 
   5   4   6        3.86        3.38      0.25 o 
   6   4   6       26.43       26.86      0.64 o 
  -3   5   6        2.42        2.61      0.25 o 
  -2   5   6        0.82        1.63      0.22 o 
  -1   5   6        0.40        0.50      0.16 o 
   0   5   6        2.29        2.14      0.19 o 
   1   5   6        0.20        0.16      0.11 o 
   2   5   6        3.44        3.42      0.22 o 
   3   5   6        2.21        2.26      0.22 o 
   4   5   6        1.75        1.55      0.20 o 
   5   5   6        0.05       -0.04      0.11 o 
   6   5   6        3.26        3.99      0.31 o 
  -3   6   6        2.70        3.26      0.40 o 
  -2   6   6       54.86       59.20      1.51 o 
  -1   6   6      140.49      153.24      2.05 o 
   0   6   6        0.44        0.35      0.28 o 
   1   6   6        4.41        3.90      0.25 o 
   2   6   6        5.59        5.80      0.48 o 
   3   6   6        2.32        2.24      0.36 o 
   4   6   6        7.06        7.50      0.71 o 
   5   6   6        0.65        0.48      0.17 o 
  -1   7   6        0.21        0.44      0.24 o 
   0   7   6        0.14        0.12      0.17 o 
   1   7   6        2.15        2.06      0.28 o 
   2   7   6        0.08       -0.04      0.11 o 
   3   7   6        0.00       -0.12      0.12 o 
   4   7   6        0.74        0.56      0.17 o 
   1   8   6        0.81        1.11      0.22 o 
   2   8   6        0.74        0.68      0.24 o 
  -1  -4   7        0.59        0.48      0.24 o 
   0  -4   7        0.16        0.08      0.32 o 
   1  -4   7       68.11       77.50      1.29 o 
   2  -4   7       42.31       43.34      0.99 o 
   3  -4   7        0.16       -0.16      0.16 o 
  -3  -3   7        5.26        5.96      0.34 o 
  -2  -3   7        1.64        1.65      0.22 o 
  -1  -3   7        4.48        4.46      0.22 o 
   0  -3   7        0.55        0.64      0.17 o 
   1  -3   7       20.69       20.78      0.59 o 
   2  -3   7       60.92       64.12      1.12 o 
   3  -3   7        0.02        0.13      0.13 o 
   4  -3   7        6.52        6.53      0.36 o 
  -4  -2   7        1.07        1.16      0.22 o 
  -3  -2   7        1.13        0.59      0.40 o 
  -2  -2   7        7.93        8.05      0.36 o 
  -1  -2   7        0.65        0.60      0.10 o 
   0  -2   7       14.56       15.34      0.36 o 
   1  -2   7       64.07       65.81      2.70 o 
   2  -2   7      208.22      214.38      2.69 o 
   3  -2   7       14.51       14.13      0.48 o 
   4  -2   7        0.01       -0.06      0.13 o 
   5  -2   7        1.14        0.75      0.19 o 
  -4  -1   7        0.48        0.66      0.19 o 
  -3  -1   7       13.90       13.38      0.71 o 
  -2  -1   7        3.71        4.23      0.52 o 
  -1  -1   7       13.08       12.14      0.31 o 
   0  -1   7        0.29        0.33      0.15 o 
   1  -1   7        0.10        0.00      0.19 o 
   2  -1   7      158.67      156.14      4.77 o 
   3  -1   7       41.17       40.58      0.81 o 
   4  -1   7       22.44       22.35      0.59 o 
   5  -1   7        2.05        2.41      0.64 o 
   6  -1   7        1.42        0.58      0.19 o 
  -4   0   7        4.44        4.25      0.40 o 
  -3   0   7        1.27        0.68      0.17 o 
  -2   0   7        0.29        0.16      0.11 o 
  -1   0   7       16.12       17.80      0.37 o 
   0   0   7       24.48       22.43      0.41 o 
   1   0   7        0.29        0.03      0.09 o 
   2   0   7      345.44      332.07      3.09 o 
   3   0   7      139.50      134.99      1.82 o 
   4   0   7        0.49        0.47      0.13 o 
   5   0   7        4.06        3.84      0.64 o 
   6   0   7        0.52        0.21      0.13 o 
  -4   1   7        4.24        5.44      0.34 o 
  -3   1   7        2.73        2.83      0.25 o 
  -2   1   7       26.69       26.34      0.64 o 
  -1   1   7        1.91        1.17      0.14 o 
   0   1   7        4.67        6.49      0.21 o 
   1   1   7       15.48       14.73      0.35 o 
   2   1   7       71.40       71.13      0.89 o 
   3   1   7      212.30      203.83      2.03 o 
   4   1   7        1.32        1.07      0.28 o 
   5   1   7       23.67       22.35      0.59 o 
   6   1   7        1.51        1.35      0.19 o 
  -4   2   7        0.64        0.44      0.17 o 
  -3   2   7        1.03        1.29      0.28 o 
  -2   2   7        7.87        7.99      0.34 o 
  -1   2   7        8.72        8.09      0.26 o 
   0   2   7        0.00        0.02      0.06 o 
   1   2   7       28.95       29.38      0.49 o 
   2   2   7      128.87      126.63      1.38 o 
   3   2   7      312.21      306.48      2.90 o 
   4   2   7       20.70       21.07      0.45 o 
   5   2   7        2.36        2.27      0.22 o 
   6   2   7        8.24        7.47      0.34 o 
  -4   3   7        1.39        2.34      0.28 o 
  -3   3   7        1.36        1.13      0.19 o 
  -2   3   7       13.13       13.43      0.45 o 
  -1   3   7        5.10        5.49      0.21 o 
   0   3   7        5.05        4.62      0.21 o 
   1   3   7        7.74        6.83      0.40 o 
   2   3   7        0.00       -0.08      0.16 o 
   3   3   7      175.43      175.40      1.82 o 
   4   3   7       36.15       37.24      0.61 o 
   5   3   7       20.27       19.76      0.68 o 
   6   3   7        1.04        0.95      0.24 o 
  -3   4   7        4.79        4.74      0.31 o 
  -2   4   7        4.84        4.78      0.28 o 
  -1   4   7        6.27        7.04      0.26 o 
   0   4   7        4.82        4.57      0.22 o 
   1   4   7        5.49        4.81      0.46 o 
   2   4   7        3.16        3.45      0.18 o 
   3   4   7      178.07      184.17      2.33 o 
   4   4   7       73.70       76.59      1.43 o 
   5   4   7        2.73        2.67      0.22 o 
   6   4   7        7.36        8.00      0.36 o 
  -3   5   7        1.47        1.68      0.22 o 
  -2   5   7        0.04        0.00      0.11 o 
  -1   5   7        6.10        6.10      0.26 o 
   0   5   7        0.01       -0.08      0.09 o 
   1   5   7        0.15        0.16      0.11 o 
   2   5   7        5.85        6.40      0.31 o 
   3   5   7       28.27       30.04      0.70 o 
   4   5   7       59.02       59.76      1.09 o 
   5   5   7        0.39        0.28      0.17 o 
   6   5   7        4.41        5.10      0.31 o 
  -2   6   7        0.17        0.40      0.24 o 
  -1   6   7       17.84       18.24      0.53 o 
   0   6   7        1.11        1.32      0.24 o 
   1   6   7        1.02        0.96      0.17 o 
   2   6   7        0.27        0.35      0.13 o 
   3   6   7       27.56       30.59      0.73 o 
   4   6   7       62.47       68.42      1.21 o 
   5   6   7        9.13        9.53      0.56 o 
  -1   7   7        0.36        0.48      0.17 o 
   0   7   7        0.66        0.64      0.36 o 
   1   7   7        0.03       -0.04      0.11 o 
   2   7   7        1.30        2.07      0.22 o 
   3   7   7        0.38        0.48      0.17 o 
   4   7   7       19.53       19.30      0.87 o 
  -1  -3   8        4.15        3.42      0.40 o 
   0  -3   8        0.00       -0.10      0.13 o 
   1  -3   8        0.22        0.03      0.16 o 
   2  -3   8        1.18        0.95      0.22 o 
   3  -3   8        0.88        1.06      0.19 o 
  -2  -2   8        1.94        1.53      0.25 o 
  -1  -2   8       19.35       18.79      0.56 o 
   0  -2   8        2.98        3.19      0.25 o 
   1  -2   8        0.46        0.40      0.13 o 
   2  -2   8       13.45       13.35      0.47 o 
   3  -2   8        0.28        0.06      0.13 o 
   4  -2   8        5.10        5.56      0.34 o 
  -3  -1   8        0.67        0.73      0.28 o 
  -2  -1   8        0.87        0.36      0.28 o 
  -1  -1   8        7.88        7.41      0.36 o 
   0  -1   8        8.02        7.59      0.27 o 
   1  -1   8        2.50        2.41      0.24 o 
   2  -1   8        0.39        0.28      0.17 o 
   3  -1   8        2.47        1.88      0.32 o 
   4  -1   8        3.10        3.30      0.28 o 
   5  -1   8        0.36        0.56      0.17 o 
  -3   0   8        0.86        1.47      0.24 o 
  -2   0   8        0.01       -0.10      0.28 o 
  -1   0   8       24.72       19.66      0.56 o 
   0   0   8       18.16       16.14      0.43 o 
   1   0   8        0.06        0.07      0.10 o 
   2   0   8       24.48       25.07      0.47 o 
   3   0   8       27.95       26.17      0.64 o 
   4   0   8        5.53        5.82      0.31 o 
   5   0   8        6.40        6.68      0.34 o 
  -3   1   8        0.05       -0.04      0.11 o 
  -2   1   8        6.50        5.40      0.34 o 
  -1   1   8        0.02        0.04      0.12 o 
   0   1   8       29.96       24.99      0.49 o 
   1   1   8        0.26        0.08      0.09 o 
   2   1   8        5.29        5.32      0.24 o 
   3   1   8       13.64       12.93      0.35 o 
   4   1   8        0.23        0.19      0.16 o 
   5   1   8        2.85        2.54      0.25 o 
   6   1   8        2.14        2.35      0.32 o 
  -3   2   8        3.37        3.87      0.28 o 
  -2   2   8        0.32        0.16      0.11 o 
  -1   2   8        8.77        6.52      0.34 o 
   0   2   8       42.96       36.31      0.77 o 
   1   2   8        0.00        0.03      0.10 o 
   2   2   8        4.14        4.12      0.21 o 
   3   2   8       86.33       88.76      1.12 o 
   4   2   8        4.28        4.01      0.27 o 
   5   2   8       12.89       13.72      0.45 o 
   6   2   8        1.34        1.32      0.24 o 
  -3   3   8        1.05        1.07      0.48 o 
  -2   3   8        1.76        1.75      0.22 o 
  -1   3   8       10.18       10.21      0.91 o 
   0   3   8       12.25       11.29      0.36 o 
   1   3   8       16.44       15.68      1.11 o 
   2   3   8        9.62        9.80      0.32 o 
   3   3   8        1.96        1.95      0.29 o 
   4   3   8       18.24       17.91      0.52 o 
   5   3   8        1.99        1.62      0.24 o 
   6   3   8        0.27        0.08      0.16 o 
  -3   4   8        1.25        1.71      0.22 o 
  -2   4   8        0.38        0.36      0.17 o 
  -1   4   8        0.13        0.12      0.11 o 
   0   4   8       31.42       27.67      0.53 o 
   1   4   8        6.91        6.25      0.24 o 
   2   4   8        1.22        1.67      0.19 o 
   3   4   8       45.79       48.86      1.15 o 
   4   4   8       49.09       49.54      0.96 o 
   5   4   8        1.46        1.53      0.22 o 
  -2   5   8        0.30        0.12      0.17 o 
  -1   5   8        7.45        8.04      0.68 o 
   0   5   8        0.13        0.16      0.16 o 
   1   5   8       14.49       15.56      0.47 o 
   2   5   8        0.56        0.89      0.28 o 
   3   5   8        2.45        2.75      0.25 o 
   4   5   8       17.35       18.00      0.56 o 
   5   5   8        2.13        2.17      0.24 o 
  -1   6   8        0.01        0.00      0.16 o 
   0   6   8        4.51        5.00      0.48 o 
   1   6   8       13.41       13.96      0.47 o 
   2   6   8        0.07        0.12      0.11 o 
   3   6   8        3.98        3.90      0.31 o 
   4   6   8       42.63       46.74      0.98 o 
   1   7   8        1.64        2.03      0.25 o 
   2   7   8        0.51        0.89      0.19 o 
  -1  -2   9        4.23        3.90      0.44 o 
   0  -2   9        1.74        1.60      0.19 o 
   1  -2   9        0.70        0.56      0.19 o 
   2  -2   9        3.51        2.96      0.44 o 
   3  -2   9        7.51        7.89      0.42 o 
  -2  -1   9        0.83        1.16      0.36 o 
  -1  -1   9        6.66        6.95      0.39 o 
   0  -1   9        0.29        0.36      0.12 o 
   1  -1   9        8.16        8.17      0.36 o 
   2  -1   9        0.50        0.19      0.13 o 
   3  -1   9        1.92        2.01      0.25 o 
   4  -1   9        3.00        3.12      0.31 o 
  -2   0   9        0.07        0.00      0.40 o 
  -1   0   9        4.62        4.22      0.31 o 
   0   0   9        9.84        7.47      0.39 o 
   1   0   9        0.41        0.34      0.10 o 
   2   0   9        3.33        3.23      0.28 o 
   3   0   9        9.34        9.69      0.42 o 
   4   0   9       11.86       13.86      0.51 o 
  -2   1   9        0.12        0.04      0.17 o 
  -1   1   9        6.48        7.94      0.39 o 
   0   1   9        7.50        7.15      0.27 o 
   1   1   9        2.87        2.72      0.20 o 
   2   1   9       11.67       11.26      0.33 o 
   3   1   9        0.98        0.81      0.19 o 
   4   1   9        0.10       -0.08      0.16 o 
   5   1   9        4.09        5.20      0.48 o 
  -2   2   9        2.03        2.54      0.28 o 
  -1   2   9        0.73        0.40      0.17 o 
   0   2   9       15.90       11.44      0.35 o 
   1   2   9        8.43        6.32      0.26 o 
   2   2   9        0.89        0.88      0.14 o 
   3   2   9        4.32        3.72      0.23 o 
   4   2   9       10.63       11.97      0.45 o 
   5   2   9        5.88        7.15      0.39 o 
  -2   3   9        0.01        0.02      0.13 o 
  -1   3   9        1.69        2.81      0.44 o 
   0   3   9        7.93        7.40      0.37 o 
   1   3   9        2.20        1.60      0.22 o 
   2   3   9        9.27        9.19      0.32 o 
   3   3   9        3.35        3.49      0.23 o 
   4   3   9        2.31        2.31      0.18 o 
   5   3   9        0.87        1.19      0.32 o 
  -2   4   9        3.12        4.39      0.34 o 
  -1   4   9        0.59        0.93      0.19 o 
   0   4   9        6.94        5.93      0.26 o 
   1   4   9       19.29       17.19      0.43 o 
   2   4   9        0.36        0.32      0.12 o 
   3   4   9        1.72        1.72      0.22 o 
   4   4   9        1.15        1.19      0.19 o 
   5   4   9        6.20        8.06      0.39 o 
  -1   5   9        0.31        0.68      0.24 o 
   0   5   9        1.03        1.48      0.22 o 
   1   5   9        5.55        5.85      0.34 o 
   2   5   9        0.00       -0.04      0.20 o 
   3   5   9        7.59        8.66      0.39 o 
   4   5   9        0.01        0.08      0.13 o 
   1   6   9       12.91       12.56      0.47 o 
   2   6   9        4.37        4.41      0.34 o 
   3   6   9        0.61        0.66      0.24 o 
   0   0  10        0.03        0.03      0.13 o 
   1   0  10        0.46        0.42      0.28 o 
   2   0  10        0.02        0.04      0.17 o 
   3   0  10        0.76        1.01      0.22 o 
  -1   1  10        1.20        1.80      0.25 o 
   0   1  10        0.13       -0.11      0.11 o 
   1   1  10        2.23        2.88      0.21 o 
   2   1  10        1.61        2.44      0.23 o 
   3   1  10        3.28        3.82      0.36 o 
  -1   2  10        0.55        0.74      0.19 o 
   0   2  10        0.01       -0.11      0.11 o 
   1   2  10        0.56        0.81      0.14 o 
   2   2  10        0.64        0.77      0.15 o 
   3   2  10        0.31        1.01      0.20 o 
   4   2  10        0.01        0.08      0.13 o 
   0   3  10        0.00        0.16      0.13 o 
   1   3  10        1.69        1.59      0.22 o 
   2   3  10        0.55        1.22      0.16 o 
   3   3  10        0.81        1.21      0.16 o 
   4   3  10        2.26        3.18      0.23 o 
   0   4  10        0.01        0.04      0.17 o 
   1   4  10        0.00        0.10      0.10 o 
   2   4  10        0.49        0.71      0.19 o 
   3   4  10        0.02        0.24      0.16 o 
                                                 
